# Supplementary material for: Assembling Magnetic Nanoparticles on Nanomechanical Resonators for Torque Magnetometry
Source: Int J Mol Sci. 2020 Feb 2;21(3):984. doi: 10.3390/ijms21030984 (PMC7037736; doi:10.3390/ijms21030984)
Supplement: Supplementary file 1 [file ijms-21-00984-s001.zip]

Archive with 24 entries (23 files):
- Definitions/
- Definitions/ch5-fig1-schematic.pdf
- Definitions/chicago2.bst
- Definitions/ijms-logo-eps-converted-to.pdf
- Definitions/ijms-logo.eps
- Definitions/ijms-logo.png
- Definitions/journalnames.tex
- Definitions/logo-ccby-eps-converted-to.pdf
- Definitions/logo-ccby.eps
- Definitions/logo-mdpi-eps-converted-to.pdf
- Definitions/logo-mdpi.eps
- Definitions/logo-orcid-eps-converted-to.pdf
- Definitions/logo-orcid.eps
- Definitions/logo-updates.pdf
- Definitions/mdpi.bst
- Definitions/mdpi.cls
- Definitions/texput.log
- Figure-S1.pdf
- ijms-660004-SI.aux
- ijms-660004-SI.log
- ijms-660004-SI.out
- ijms-660004-SI.pdf
- ijms-660004-SI.synctex.gz
- ijms-660004-SI.tex
