# Supplementary material for: Assembling Magnetic Nanoparticles on Nanomechanical Resonators for Torque Magnetometry
Source: Int J Mol Sci. 2020 Feb 2;21(3):984. doi: 10.3390/ijms21030984 (PMC7037736; doi:10.3390/ijms21030984)
Supplement: Supplementary file 1 [file ijms-21-00984-s001.zip › Definitions/texput.log]

This is pdfTeX, Version 3.14159265-2.6-1.40.20 (MiKTeX 2.9.7050 64-bit) (preloaded format=pdflatex 2019.6.29)  10 JUL 2019 13:45
entering extended mode
**mdpi.tex

! Emergency stop.
<*> mdpi.tex
            
*** (job aborted, file error in nonstop mode)

 
Here is how much of TeX's memory you used:
 2 strings out of 492895
 14 string characters out of 3133465
 57022 words of memory out of 3000000
 4023 multiletter control sequences out of 15000+200000
 3640 words of font info for 14 fonts, out of 3000000 for 9000
 1141 hyphenation exceptions out of 8191
 0i,0n,0p,1b,6s stack positions out of 5000i,500n,10000p,200000b,50000s
!  ==> Fatal error occurred, no output PDF file produced!
