# Supplementary material for: Assembling Magnetic Nanoparticles on Nanomechanical Resonators for Torque Magnetometry
Source: Int J Mol Sci. 2020 Feb 2;21(3):984. doi: 10.3390/ijms21030984 (PMC7037736; doi:10.3390/ijms21030984)
Supplement: Supplementary file 1 [file ijms-21-00984-s001.zip › ijms-660004-SI.aux]

\relax 
\providecommand\hyper@newdestlabel[2]{}
\bibstyle{Definitions/mdpi}
\providecommand\HyperFirstAtBeginDocument{\AtBeginDocument}
\HyperFirstAtBeginDocument{\ifx\hyper@anchor\@undefined
\global\let\oldcontentsline\contentsline
\gdef\contentsline#1#2#3#4{\oldcontentsline{#1}{#2}{#3}}
\global\let\oldnewlabel\newlabel
\gdef\newlabel#1#2{\newlabelxx{#1}#2}
\gdef\newlabelxx#1#2#3#4#5#6{\oldnewlabel{#1}{{#2}{#3}}}
\AtEndDocument{\ifx\hyper@anchor\@undefined
\let\contentsline\oldcontentsline
\let\newlabel\oldnewlabel
\fi}
\fi}
\global\let\hyper@last\relax 
\gdef\HyperFirstAtBeginDocument#1{#1}
\providecommand\HyField@AuxAddToFields[1]{}
\providecommand\HyField@AuxAddToCoFields[2]{}
\providecommand\@newglossary[4]{}
\@newglossary{main}{glg}{gls}{glo}
\@newglossary{acronym}{alg}{acr}{acn}
\@writefile{toc}{\contentsline {section}{\numberline {S1}Difficulties in Fabrication of Nanomechanical Devices in Silicon Nitride Membranes}{1}{section.1}}
\@writefile{lof}{\contentsline {figure}{\numberline {S1}{\ignorespaces Curling of device. Triple paddle device fabricated in the silicon nitride membrane. The scale bar is 2 $\mu $m.\relax }}{2}{figure.caption.1}}
\providecommand*\caption@xref[2]{\@setref\relax\@undefined{#1}}
\newlabel{fig:A8-fig1-SiN-bending}{{S1}{2}{Curling of device. Triple paddle device fabricated in the silicon nitride membrane. The scale bar is 2 $\mu $m.\relax }{figure.caption.1}{}}
\@writefile{toc}{\contentsline {section}{\numberline {S2}Fabrication of Nanomechanical Devices in SOI Chips}{2}{section.2}}
\newlabel{LastPage}{{}{4}{}{page.4}{}}
\xdef\lastpage@lastpage{4}
\xdef\lastpage@lastpageHy{4}
\expandafter\ifx\csname c@page@totc\endcsname\relax\newcounter{page@totc}\fi\setcounter{page@totc}{5}
