# Supplementary material for: Assembling Magnetic Nanoparticles on Nanomechanical Resonators for Torque Magnetometry
Source: Int J Mol Sci. 2020 Feb 2;21(3):984. doi: 10.3390/ijms21030984 (PMC7037736; doi:10.3390/ijms21030984)
Supplement: Supplementary file 1 [file ijms-21-00984-s001.zip › ijms-660004-SI.out]

\BOOKMARK [1][]{section.1}{\376\377\000D\000i\000f\000f\000i\000c\000u\000l\000t\000i\000e\000s\000\040\000i\000n\000\040\000F\000a\000b\000r\000i\000c\000a\000t\000i\000o\000n\000\040\000o\000f\000\040\000N\000a\000n\000o\000m\000e\000c\000h\000a\000n\000i\000c\000a\000l\000\040\000D\000e\000v\000i\000c\000e\000s\000\040\000i\000n\000\040\000S\000i\000l\000i\000c\000o\000n\000\040\000N\000i\000t\000r\000i\000d\000e\000\040\000M\000e\000m\000b\000r\000a\000n\000e\000s}{}% 1
\BOOKMARK [1][]{section.2}{\376\377\000F\000a\000b\000r\000i\000c\000a\000t\000i\000o\000n\000\040\000o\000f\000\040\000N\000a\000n\000o\000m\000e\000c\000h\000a\000n\000i\000c\000a\000l\000\040\000D\000e\000v\000i\000c\000e\000s\000\040\000i\000n\000\040\000S\000O\000I\000\040\000C\000h\000i\000p\000s}{}% 2
