# Supplementary material for: Assembling Magnetic Nanoparticles on Nanomechanical Resonators for Torque Magnetometry
Source: Int J Mol Sci. 2020 Feb 2;21(3):984. doi: 10.3390/ijms21030984 (PMC7037736; doi:10.3390/ijms21030984)
Supplement: Supplementary file 1 [file ijms-21-00984-s001.zip › ijms-660004-SI.tex]

%  LaTeX support: latex@mdpi.com 
%  In case you need support, please attach all files that are necessary for compiling as well as the log file, and specify the details of your LaTeX setup (which operating system and LaTeX version / tools you are using).

%=================================================================
\documentclass[ijms,article,accept,moreauthors,pdftex]{Definitions/mdpi}

% If you would like to post an early version of this manuscript as a preprint, you may use preprint as the journal and change 'submit' to 'accept'. The document class line would be, e.g., \documentclass[preprints,article,accept,moreauthors,pdftex]{mdpi}. This is especially recommended for submission to arXiv, where line numbers should be removed before posting. For preprints.org, the editorial staff will make this change immediately prior to posting.

%--------------------
% Class Options:
%--------------------
%----------
% journal
%----------
% Choose between the following MDPI journals:
% acoustics, actuators, addictions, admsci, aerospace, agriculture, agriengineering, agronomy, algorithms, animals, antibiotics, antibodies, antioxidants, applsci, arts, asc, asi, atmosphere, atoms, axioms, batteries, bdcc, behavsci , beverages, bioengineering, biology, biomedicines, biomimetics, biomolecules, biosensors, brainsci , buildings, cancers, carbon , catalysts, cells, ceramics, challenges, chemengineering, chemistry, chemosensors, children, cleantechnol, climate, clockssleep, cmd, coatings, colloids, computation, computers, condensedmatter, cosmetics, cryptography, crystals, dairy, data, dentistry, designs , diagnostics, diseases, diversity, drones, econometrics, economies, education, ejihpe, electrochem, electronics, energies, entropy, environments, epigenomes, est, fermentation, fibers, fire, fishes, fluids, foods, forecasting, forests, fractalfract, futureinternet, futurephys, galaxies, games, gastrointestdisord, gels, genealogy, genes, geohazards, geosciences, geriatrics, hazardousmatters, healthcare, heritage, highthroughput, horticulturae, humanities, hydrology, ijerph, ijfs, ijgi, ijms, ijns, ijtpp, informatics, information, infrastructures, inorganics, insects, instruments, inventions, iot, j, jcdd, jcm, jcp, jcs, jdb, jfb, jfmk, jimaging, jintelligence, jlpea, jmmp, jmse, jnt, jof, joitmc, jpm, jrfm, jsan, land, languages, laws, life, literature, logistics, lubricants, machines, magnetochemistry, make, marinedrugs, materials, mathematics, mca, medicina, medicines, medsci, membranes, metabolites, metals, microarrays, micromachines, microorganisms, minerals, modelling, molbank, molecules, mps, mti, nanomaterials, ncrna, neuroglia, nitrogen, notspecified, nutrients, ohbm, optics, particles, pathogens, pharmaceuticals, pharmaceutics, pharmacy, philosophies, photonics, physics, plants, plasma, polymers, polysaccharides, preprints , proceedings, processes, proteomes, psych, publications, quantumrep, quaternary, qubs, reactions, recycling, religions, remotesensing, reports, resources, risks, robotics, safety, sci, scipharm, sensors, separations, sexes, signals, sinusitis, smartcities, sna, societies, socsci, soilsystems, sports, standards, stats, surfaces, surgeries, sustainability, symmetry, systems, technologies, test, toxics, toxins, tropicalmed, universe, urbansci, vaccines, vehicles, vetsci, vibration, viruses, vision, water, wem, wevj

%---------
% article
%---------
% The default type of manuscript is "article", but can be replaced by: 
% abstract, addendum, article, benchmark, book, bookreview, briefreport, casereport, changes, comment, commentary, communication, conceptpaper, conferenceproceedings, correction, conferencereport, expressionofconcern, extendedabstract, meetingreport, creative, datadescriptor, discussion, editorial, essay, erratum, hypothesis, interestingimages, letter, meetingreport, newbookreceived, obituary, opinion, projectreport, reply, retraction, review, perspective, protocol, shortnote, supfile, technicalnote, viewpoint
% supfile = supplementary materials

%----------
% submit
%----------
% The class option "submit" will be changed to "accept" by the Editorial Office when the paper is accepted. This will only make changes to the frontpage (e.g., the logo of the journal will get visible), the headings, and the copyright information. Also, line numbering will be removed. Journal info and pagination for accepted papers will also be assigned by the Editorial Office.

%------------------
% moreauthors
%------------------
% If there is only one author the class option oneauthor should be used. Otherwise use the class option moreauthors.

%---------
% pdftex
%---------
% The option pdftex is for use with pdfLaTeX. If eps figures are used, remove the option pdftex and use LaTeX and dvi2pdf.

%=================================================================
\firstpage{1} 
\makeatletter 
\setcounter{page}{\@firstpage} 
\makeatother
\pubvolume{21}
\issuenum{3}
\articlenumber{0}
\pubyear{2020}
\copyrightyear{2020}
%\externaleditor{Academic Editor: name}
\history{Received: 19 November 2019; Accepted: 22 January 2020; Published: 2 February 2020}

\DeclareUnicodeCharacter{0301}{\'{e}}
%\usepackage{amsmath}
\usepackage{bm}
\usepackage{upgreek}  \usepackage{textcomp} 


\updates{yes} % If there is an update available, un-comment this line

\usepackage{bm}

%\usepackage{xr}
%\externaldocument{NP_Paper_20200201}

%\updates{yes} % If there is an update available, un-comment this line

%% MDPI internal command: uncomment if new journal that already uses continuous page numbers 
%\continuouspages{yes}

%------------------------------------------------------------------
% The following line should be uncommented if the LaTeX file is uploaded to arXiv.org
%\pdfoutput=1

%=================================================================
% Add packages and commands here. The following packages are loaded in our class file: fontenc, calc, indentfirst, fancyhdr, graphicx, lastpage, ifthen, lineno, float, amsmath, setspace, enumitem, mathpazo, booktabs, titlesec, etoolbox, amsthm, hyphenat, natbib, hyperref, footmisc, geometry, caption, url, mdframed, tabto, soul, multirow, microtype, tikz

%=================================================================
%% Please use the following mathematics environments: Theorem, Lemma, Corollary, Proposition, Characterization, Property, Problem, Example, ExamplesandDefinitions, Hypothesis, Remark, Definition, Notation, Assumption
%% For proofs, please use the proof environment (the amsthm package is loaded by the MDPI class).

%=================================================================
% Full title of the paper (Capitalized)
\Title{Supplementary Materials: Assembling Magnetic Nanoparticles on Nanomechanical Resonators for Torque Magnetometry}

% Author Orchid ID: enter ID or remove command
\newcommand{\orcidauthorA}{0000-0003-0732-6188} % Add \orcidA{} behind the author's name
%\newcommand{\orcidauthorB}{0000-0000-000-000X} % Add \orcidB{} behind the author's name

% Authors, for the paper (add full first names)
\Author{Tayyaba Firdous $^{1,2}$, and David K. Potter $^{1,}$*\orcidA{} }
%
% Authors, for metadata in PDF
\AuthorNames{Tayyaba Firdous, David K. Potter}

% Affiliations / Addresses (Add [1] after \address if there is only one affiliation.)
\address{%
$^{1}$ \quad Department of Physics, University of Alberta, Edmonton, AB T6G 2E1, Canada\\
$^{2}$ \quad National Research Council of Canada, 11421 Saskatchewan Dr NW, Edmonton, AB T6G 2M9, Canada}

% Contact information of the corresponding author
\corres{Correspondence: dkpotter@ualberta.ca}%; Tel.: (optional; include country code; if there are multiple corresponding authors, add author initials) +xx-xxxx-xxx-xxxx (F.L.)}

% Current address and/or shared authorship
%\firstnote{Current address: Affiliation 3} 
%\secondnote{These authors contributed equally to this work.}
% The commands \thirdnote{} till \eighthnote{} are available for further notes

%\simplesumm{} % Simple summary

%\conference{} % An extended version of a conference paper

% Abstract (Do not insert blank lines, i.e. \\) 
%\abstract{We report a highly compliant process for patterning nanoparticle arrays on micro- and nanomechanical devices. The distinctive step involves the single layer self-assembled nanoparticles on top of released nanomechanical devices. We demonstrate the process by fabricating sizeable arrays of nanomechanical devices on silicon-on-insulator substrates, acting as nanomechanical torque magnetometers. Later on, the nanoparticles were self-assembled in geometrical shapes on top of the devices by a unique combination of top-down and bottom-up methods. The self-assembled array of nanoparticles successfully showed a magnetic torque signal by magnetic actuation of the magnetometer. This patterning process can be generalized for any shape and for a wide range of nanoparticles on the nanomechanical resonators. } 
%\textcolor{red}{The device sensitivities were satisfactory to measure the magnetic moment of $5 \times 10^7 \mu_\text{B}$ under vacuum conditions.}


% Keywords
%\keyword{self-assembly, magnetic nanoparticles, superparamagnetic, stable single domain particles, nanomechanical resonators, torque magnetometry}

% The fields PACS, MSC, and JEL may be left empty or commented out if not applicable
%\PACS{J0101}
%\MSC{}
%\JEL{}

%%%%%%%%%%%%%%%%%%%%%%%%%%%%%%%%%%%%%%%%%%
% Only for the journal Diversity
%\LSID{\url{http://}}

%%%%%%%%%%%%%%%%%%%%%%%%%%%%%%%%%%%%%%%%%%
% Only for the journal Applied Sciences:
%\featuredapplication{Authors are encouraged to provide a concise description of the specific application or a potential application of the work. This section is not mandatory.}
%%%%%%%%%%%%%%%%%%%%%%%%%%%%%%%%%%%%%%%%%%

%%%%%%%%%%%%%%%%%%%%%%%%%%%%%%%%%%%%%%%%%%
% Only for the journal Data:
%\dataset{DOI number or link to the deposited data set in cases where the data set is published or set to be published separately. If the data set is submitted and will be published as a supplement to this paper in the journal Data, this field will be filled by the editors of the journal. In this case, please make sure to submit the data set as a supplement when entering your manuscript into our manuscript editorial system.}

%\datasetlicense{license under which the data set is made available (CC0, CC-BY, CC-BY-SA, CC-BY-NC, etc.)}

%%%%%%%%%%%%%%%%%%%%%%%%%%%%%%%%%%%%%%%%%%
% Only for the journal Toxins
%\keycontribution{The breakthroughs or highlights of the manuscript. Authors can write one or two sentences to describe the most important part of the paper.}

%\setcounter{secnumdepth}{4}
%%%%%%%%%%%%%%%%%%%%%%%%%%%%%%%%%%%%%%%%%%


%%%%%%%%%% Merge with supplemental materials %%%%%%%%%%
%%%%%%%%%% Prefix a "S" to all equations, figures, tables and reset the counter %%%%%%%%%%
%\setcounter{section}{0}
%\setcounter{equation}{0}
%\setcounter{figure}{0}
%\setcounter{table}{0}
%\setcounter{page}{1}
%\makeatletter
\renewcommand{\thesection}{S\arabic{section}}
\renewcommand{\theequation}{S\arabic{equation}}
\renewcommand{\thefigure}{S\arabic{figure}}
\renewcommand{\bibnumfmt}[1]{[S#1]}
\renewcommand{\citenumfont}[1]{S#1}

%%%%%%%%%% Prefix a "S" to all equations, figures, tables and reset the counter %%%%%%%%%%
\begin{document}


The nanomechanical devices were fabricated in the silicon-on-insulator (SOI) chips. In the following sections, the general procedures followed for the device fabrications are presented. Some special cases are also described for better explanation of the related experimental problems. 

\section{Difficulties in Fabrication of Nanomechanical Devices in Silicon Nitride Membranes}

The design of nanomechanical triple paddle devices was created in raith software and then implemented in the FIB machine (Zeiss NVision 40). If the ion beam conditions are not chosen wisely for the material to be fabricated, strange shapes of the device can occur after the ion beam exposure. One example of a deformed device, with a paddle curling up, is shown in Figure \ref{fig:A8-fig1-SiN-bending}. Figure \ref{fig:A8-fig1-SiN-bending} shows the bending of the membrane itself around the device edges, which could cause a change in the resonance frequency. The quality of the device degrades accordingly. The maximum distortion can be seen in the torsional rod that has been curled into a spring like structure. The ion beam dose was 80 pA and the accelerating voltage was 30 kV with a stage tilt of $54^\circ$ for the fabricated device in Figure \ref{fig:A8-fig1-SiN-bending}. The stage was tilted such that the ion beam was perpendicular to the device surface. A Zeiss NVision FIB machine can simultaneously acquire the SEM images during the milling process. The SEM column was at an angle of $36^\circ$ from the device surface. 

%%%%% FIGURE 1 %%%%%
\begin{figure}[H]
\begin{center}
%\epsfig{figure=A8-fig1-SiN-bending.pdf, width=0.8\linewidth}
\includegraphics[width=12 cm]{Figure-S1}
 \caption{Curling of device. Triple paddle device fabricated in the silicon nitride membrane. The scale bar is 2 $\mu$m.}
 % Bold removed, please confirm.
\label{fig:A8-fig1-SiN-bending}
\end{center}
\end{figure}

\section{Fabrication of Nanomechanical Devices in SOI Chips} 

The fabrication process was started on the silicon-on-insulator (SOI) chips ($5\times5$ mm in lateral size). The chips were diced from a 6 inch diameter wafer with a top silicon layer of 300 nm or 145 nm, a buried oxide layer thickness of 1 $\mu$m and a base silicon layer of about 700 $\mu$m. The process recipe has structured steps, some of which are explained below. Steps 1--9 are named as the first cycle, and 10--15 are named as the second cycle.

For negative resist devices, only steps 1-9 below in the first cycle are required and then nanoparticles are deposited by the method in Section \ref{schematicdeposition}. For positive resist devices, the first cycle is used for device fabrication and the second cycle is used for magnetic nanoparticle deposition. In the first cycle, the process is very similar for negative and positive resists, except that the specific parameters are listed below. 
%Please check the citation and correct it.

%%%%% FIGURE 2 %%%%%
%\begin{figure}[H]
%\begin{center}
%\epsfig{figure=A8-fig2-SOIsteps.png, width=0.6\linewidth}
%\includegraphics[width=12 cm]{Figures/A8/A8-fig2-SOIsteps.png}
% \caption{\textbf{Device fabrication step for SOI chips.} Reprinted with permission from \cite{Diao2013}}
%\label{fig:A8-fig2-SOIsteps}
%\end{center}
%\end{figure}

The fabrication process includes the following steps in the first cycle:
\begin{enumerate}
\itemsep0em
\item Raith design
\item Piranha cleaning
\item Resist spin coating
\item Electron beam lithography (EBL)
\item Cold development
\item Plasma etching (ICPRIE)
\item Resist lift-off
\item Oxide etching (BOE) to release the devices
\item Critical point drying (CPD)
\end{enumerate}

\underline{Raith design:} The raith design was created for both resist types (positive (ZEP) and negative(HSQ)). The HSQ (hydrogen silsesquioxane, XR-1541 from Dow Corning, MI, USA) and ZEP (11\% methyl styrene and chloromethyl acrylate copolymer and 89\% anisole solvent, molecular weight of 57,000, ZEP520A from ZEON Corp., Tokyo, Japan) were used at the NanoFab, University of Alberta. 

\underline{Piranha cleaning:} The first step is the standard cleaning procedure with a combination of sulfuric acid $(H_2SO_4)$ and hydrogen peroxide $(H_2O_2)$, which removes the organic compounds on the substrates. Standard operating procedures were followed for piranha cleaning. The sulfuric acid and hydrogen peroxide were mixed in a ratio of 3:1. The chips were placed vertically in a honeycomb teflon tray and covered with a teflon cover. The assembly was then immersed in the piranha solution for 20 minutes in glass containers. The chips were then rinsed with water five times and then air blowed for drying. 

\underline{Resist spin coating:} The resist  was spin coated for a thickness of 150 nm. The chips were dried at $180^\circ$C on a hotplate (Laurell hotplate) for 5 minutes and then cooled down on paper towels for 5 minutes. The resist was allowed to be at room temperature from the fridge temperature for proper spinning. The chip was placed on top of the spin coater (Laurell spinner) and a few drops of resist were dropped on top of the chip so that whole chip was covered with resist. The spinner was then ramped up to 100 rpm for 5 s, and then was spun at 4000 rpm for 40 s. After spin coating the desired number of chips, the chips were baked at $180^\circ$C for 10 minutes ($150^\circ$C for 5 minutes for HSQ), and then were allowed to cool on clean paper towels with aluminum foil cover in order to avoid radiation exposure to the resist before EBL. The chips were transferred to the gel box to carry them to the EBL room. The whole procedure was performed with clean metal tweezers. The negative resist (6\% HSQ) was diluted in a MIBK solution in a ratio of 1:2 (2.5 ml of HSQ: 5 ml of MIBK), the positive resist (ZEP) can be diluted in anisole (1:1) to get a standard spinning curve because it evaporates over time. 

\underline{Electron beam lithography (EBL):} EBL (Raith 150-Two machine) transfers the design pattern for the first cycle of raith software on the positive or negative resist used. The chips were loaded on the sample stage of the EBL and the vacuum was turned on. The sample stage was aligned in the machine. After the stage alignment, a standard manual procedure was used for the electron beam focusing and pattern writing. A pre-dose test was carried out for proper dose values. An area dose of 80-125 $\text{pC}/\text{cm}^2$ for ZEP (200-400 $\mu\text{C}/\text{cm}^2$ for HSQ) was used in various resists, since the calibration curve for each resist will change over time. The sample was unloaded after the design writing with an electron beam on the resist. For a positive resist, the electron beam exposes the areas of the device, and for a negative resist, the electron beam exposes the inverted areas of the device. An electron voltage of 30 kV for ZEP, 10 kV for HSQ and aperture of 10 $\mu$m diameter was used in the EBL. An average beam current was 37 pA for ZEP and 22 pA for HSQ. 

\underline{Cold development:} The ZEP resist was developed in a cold environment for better spatial resolution and sharp edges. 15 ml of ZED-N50 and 15 ml of IPA were cooled at $-15^\circ$C on a Stir-Kool SK-12D cold plate. Silicone oil was used to provide optimal contact of the beaker with the cold plate for heat transfer, and a small magnetic stirrer (60 rpm) was used in each glass beaker for temperature homogeneity. A standard procedure was followed to setup the cold plate. The chips were immersed in the ZED-N50 solution for 20 s, then in IPA for 20 s, and then air dried with nitrogen purge afterwards. The HSQ was developed in 25\% tetramethylammonium hydroxide (TMAH) for 60 s. 

\underline{Plasma etching (ICPRIE):} Reactive ion etching (RIE) was used for etching the silicon layer under the exposed resist. The inductively coupled plasma RIE (ICPRIE)  was used in an Oxford Instruments PlasmaLab System. The chamber was conditioned with a dummy silicon wafer for 10 minutes, with standard conditions (16 sccm of $\text{SF}_6$,12 sccm of $\text{C}_4\text{F}_8$, RF power of 25 W and a ICP power of 3,500 W). The chips were then loaded into the chamber with silicone oil at the bottom. The chips were exposed to the plasma etching for 30 s for 145 nm, and 40 s for 300 nm. The chips were cleaned from the bottom side with IPA to remove the oil, after the completion of the etching process. 

\underline{Resist lift-off:} The resist lift-off was carried out in heated NMP (N-Methyl-2-Pyrrolidone) at $70^\circ$C for 30 minutes. The chips were placed in IPA for 2 minutes and then air dried. The resist lift-off can also be performed in acetone for 24 hours. 

\underline{Oxide etching - BOE:} The silicon oxide layer is the buffer layer, where undercut was created to release the devices. The oxide layer etching is also called buffered oxide etching (BOE). A concentrated solution in a 10:1 ratio of hydrofluoric acid  (HF) and ammonium bifluoride was used in teflon containers (because it will eat the glass containers). HF etches at 55 nm/min. The chips were placed in the HF solution for 32 minutes (paddle size was 3 $\mu\text{m} = 3000$ nm, so 1500/55 = 27 min etch and we added 5 more mins), and then placed in deionized water for 5 minutes. The chips were then transferred to an IPA solution from water. A standard procedure was followed for cleaning the wet deck after HF use with $\text{CaCl}_2$. The etching time varies with the device dimension; for a bigger paddle it takes a longer time to etch.

\underline{Critical point drying (CPD):} The chips were then transferred to the critical point dryer for drying to avoid stiction. The whole transfer procedure was performed in the IPA solution medium so that the chips remained in a liquid environment until drying in a critical point dryer. The temperature in the critical point dryer reaches up to $0^\circ$C and chips remain in it for 1 hr in a $\text{CO}_2$ environment. The released and dried devices from the critical point dryer were saved for further use. The drying procedure in pentane was also performed for some of the chips separately. 

The second fabrication cycle includes the following steps:
\begin{enumerate}
\itemsep0em
\setcounter{enumi}{9}
\item Resist spin coating
\item Electron beam lithography (EBL)
\item Resist development
\item Magnetic element deposition
\item Resist lift-off
\item Critical point drying (CPD)
\end{enumerate}

\underline{Resist spin coating for second cycle:} A second layer of resist poly methyl methacrylate (PMMA) was used for coating in the spinner. A bilayer resist was created with PMMA 495 K A2 and PMMA 950 K A8 using the same recipe as described in step 3. The chips were first placed in the acetone to provide a liquid environment to the released devices. The first resist was dropped on top of acetone on the chip (allow 10 s for resist to take place of acetone) when placed in the spin coater. The resist was then spun and baked at the described temperature. The resist is supposed to flow in the undercut below the device. After baking the first resist layer, the second resist layer was spin coated and then baked at a given temperature ($180^\circ$C for 10 minutes, and cooled for 5 min). 

\underline{Electron beam lithography for second cycle:} EBL for electron beam exposure was done at 10 kV electron voltage and at an area dose of 200 $\mu \text{C}/\text{cm}^2$. A triple point alignment in EBL was carried out before the exposure for each write-field area. The steps in sequence are: load in EBL, adjust (10 kV and 10 aperture), do alignment on the diamond cut and measure current, adjust XY and UV coordinates (absolute), go to first alignment mark (AM), do the write-field (WF) alignment, go to the AM of the WF, center to the AM, go to 3-point alignment, adjust UVW to local, adjust P1 ($10 \mu\text{m}, 10 \mu\text{m}$) three times, flag place in center, position to next AM, read position using dropper and click check, adjust three times, adjust P1 ($10 \mu\text{m}, 10 \mu\text{m}$), P2 ($90 \mu\text{m}, 10 \mu\text{m}$), and P3 ($10 \mu\text{m}, 90 \mu\text{m}$), add design in position list, adjust position ($50 \mu\text{m}, 50 \mu\text{m}$), scan layer 63 (AM only), do it three times, set optimum dose, scan for layer 0, reset UV for each WF. 

\underline{Resist development for second cycle:} The PMMA resist was developed in a solution of MIBK:IPA (1:3) for 60 s and then in IPA for 20 s. The chips were washed with deionized water and air dried later. 

\underline{Magnetic element deposition:} The magnetic element deposition was done at this stage. The magnetic nanoparticles were deposited as described in Section \ref{schematicdeposition}. 

\underline{Resist lift-off:} For magnetic nanoparticles, the chips were placed in acetone for 24 hours for resist lift-off. 

\underline{Critical point drying:} To dry the chips at the final step, chips were placed in the IPA and transferred to the critical point dryer. The chips were examined under the SEM for their final pattern and were then ready to use for magnetometry measurements.


%An example of patterned circles of nanoparticles using PMMA is shown in Fig. \ref{fig:A2-fig3-PMMA}. It is demonstrated that patterns can be easily fabricated down to 100 nm in diameter as shown in Fig. \ref{fig:A2-fig3-PMMA}a and a clean circular pattern of bigger size is shown in Fig. \ref{fig:A2-fig3-PMMA}b. 

%%%%% FIGURE 3 %%%%%
%\begin{figure}[H]
%\begin{center}
%\epsfig{figure=A2-fig3-PMMA.pdf, width=0.7\linewidth}
%\includegraphics[width=12 cm]{Figures/A2/A2-fig3-PMMA.pdf}
% \caption{\textbf{Nanoparticle circles.} \textbf{a-b,} False colour SEM images of patterned circles of magnetic nanoparticles. The scale bar in \textbf{a,} is 20$\mu$m and in \textbf{b,} is 200 nm.}
%\label{fig:A2-fig3-PMMA}
%\end{center}
%\end{figure}


\end{document}
